# Supplementary material for: Optimized Protocol for Isolation and Culture of Primary Human Corneal Epithelial Cells
Source: Transl Vis Sci Technol. 2025 Oct 22;14(10):28. doi: 10.1167/tvst.14.10.28 (PMC12553468; doi:10.1167/tvst.14.10.28)
Supplement: Supplement 2 [file tvst-14-10-28_s002.xls]

## Sheet: Sheet1
Name of Material/ Equipment	Company	Catalog Number	Comments/Description
Corning Matrigel Membrane Matrix (LDEV-Free)	Corning	CB40234/Corning NO.:354234	Dilute with D-PBS at 1:30 ratio, avoid multiple freeze-thaws
Sterile distilled water (500 ml)	Fisher Scientific	NC2146633	Growcells NO.:SDW-0500
Ca2+ and Mg2+-free Dulbecco's Phosphate-Buffered Saline (D-PBS solution)	Life Technologies Corporation	12-16-17-00	10-fold working concentration (10X), diluted into 1X with sterile distilled water
Penicillin-Streptomycin solution (P/S solution)	Corning	MT30002CI/Corning NO.:30-002-CI	10,000 IU (100-fold working concentration)
Dispase II enzyme	SIGMA-ALDRICH INC	D4693-1G	Digest cornea buttons and storage at 2-8 ℃
D-Sorbitol	SIGMA-ALDRICH INC	S1876	Working concentration: 100 mM
Corneal epithelial cell basal medium	ATCC	PCS-700-030	Culture medium for corneal epithelial cells derived from a normal human cornea
Corneal epithelial cell growth kit	ATCC	PCS-700-040	One kit is added into one bottle of corneal epithelial cell basal medium to creat a complete growth medium
Calcium chloride (Sterile solution)	Abcam	ab285384	Stock concentration: 1 M
Trypsin-EDTA for Primary Cells	ATCC	PCS-999-003	0.05% Trypsin, 0.02% EDTA in phosphate buffered saline without calcium or magnesium
Trypsin-Neutralizing solution	ATCC	PCS-999-004	Formulated as 5% FBS in phosphate-buffered saline without calcium and magnesium
Hank's Balanced Salt Solution (HBSS)	Gibo	14-025-092	Washing tissues before dissociation
Epi-Bowman's Keratectomy (EBK-Clear) device	ORCA SURGICAL LTD	EP-10-007	EBK Corneal Epithelium Removal Device
16 % Paraformaldehyde (Formaldehyde) Aqueous Solution	THOMAS SCIENTIFIC LLC	C993M24	Dilute at 4% using 1X D-PBS solution
Triton X-100	NETA SCIENTIFIC INC	SIAL-1086031000	Antibody incubation solution
Normal donkey serum sterile	THOMAS SCIENTIFIC LLC	D120-00-0050	Antibody incubation or blocking solution
Anti-p40 (deltaNp63) TP63 Antibody (Host:Rabbit)	Boster Biological Technology	M00167	Dilute at 1:100. Squamous, Basal & Myoepithelial Cell Marker and here is used as limbal stem cell marker
Polyclonal anti-Keratin K3 Antibody (Host: Guinea pig)	PROGEN	GP-K3	Dilute at 1:300. Corneal epithelial cells marker
Anti-Mo/Rt Ki67	Invitrogen	14-5698-82	Dilute at 1:200. Ki-67 is used as a marker for determining the growth fraction of a given population of cells
ZO-1 Monoclonal Antibody (ZO1-1A12), Alexa Fluor 594	Invitrogen	339194	Dilute at 1:800. ZO-1 is a protein located on a cytoplasmic membrane surface of intercellular tight junctions.
Mounting Medium With DAPI-Aqueous, Fluoroshield	Abcam	ab104139	50 µl per well. For DAPI channel setting, Excitation:, Emission:
Alexa Fluor488 AffiniPure Donkey Anti-Rabbit IgG (H+L)	Jackson ImmunoResearch Labs	Cat# 711-545-152	RRID:AB_2340612. Excitation: 493nm, Emission: 519nm. Dilute at 1:300
Cyanine Cy5 AffiniPure Donkey Anti-Rat IgG (H+L)	Jackson ImmunoResearch Labs	Cat# 712-175-153	RRID:AB_2340672. Excitation: 650nm, Emission: 670nm. Dilute at 1:300
Cyanine Cy3 AffiniPure Donkey Anti-Guinea Pig IgG (H+L)	Jackson ImmunoResearch Labs	Cat# 706-165-148	RRID: AB_2340460. Excitation: 550nm, Emission: 570nm. Dilute at 1:300
Opera Phenix Plus High Content Screening System	Revvity	HH14001000	https://www.revvity.com/product/opera-phenix-plus-system-hh14001000#product-overview
Molecular Probes Fluo-4 NW Calcium Assay Kit	Fisher Scientific	F36206	Molecular Probes™ NO.:F36206
Adenosine 5'-triphosphate (ATP)	MedChemExpress	Cat. No.: HY-B2176	Extracellular ATP can increase the amount of calcium inside a cell by binding to purinergic receptors
U-73122	MedChemExpress	Cat. No.: HY-13419	A phospholipase C (PLC) and 5-LO (5-lipoxygenase) inhibitor with an IC50 of 1-2.1 µM for PLC
HEPES (4-(2-Hydroxyethyl)piperazine-1-ethane-sulfonic acid)			This HEPES buffer is used to maintain physiological pH levels in cell culture
FLUOstar Omega multi-mode microplate reader	BMG LABTECH	Ser.No: 415-2977
96 wells black-walled microplates

## Sheet: Sheet2
Name of Material/ Equipment	Company	Catalog Number	Comments/Description
0.05% Trypsin-0.02% EDTA for Primary Cells	ATCC	PCS-999-003	Sub-culture primary HCECs, formulated as 0.05% Trypsin, 0.02% EDTA in phosphate buffered saline without calcium or magnesium
16 % Paraformaldehyde (Formaldehyde) Aqueous Solution	Thomas Scientific LLC	C993M24	Fixation solution. Dilute at 4% using 1X D-PBS solution
3 mL Transfer Pipet	Falcon	357575	Harvesting primary HCECs. Polyethylene with Graduations, sterile
60 mm X 15 mm petri-dish, polystyrene	SIGMA-ALDRICH INC	P5481-500EA	Corneal buttons rinsing and dissection
96-Well Microplate	Fisher Scientific	Greiner Bio-One NO.:655891	Cell culture-treated, black wall, clear glass and flat-bottom microplate. Immunostaining for confocal imaging or other high-throughput experiments
Adenosine 5'-triphosphate (ATP)	MedChemExpress	Cat. No.: HY-B2176	Calcium assay, 100 µM working concentration.
Alexa Fluor488 AffiniPure Donkey Anti-Rabbit IgG (H+L)	Jackson ImmunoResearch Labs	Cat# 711-545-152	Secondary antibody. Dilute at 1:300. RRID:AB_2340612. Excitation: 493nm, Emission: 519nm.
Anti-Mo/Rt Ki67	Invitrogen	14-5698-82	Primary antibody. Dilute at 1:200. Ki-67 is used as a marker for determining the growth fraction of a given population of cells
Anti-p40 (deltaNp63) TP63 Antibody (Host:Rabbit)	Boster Biological Technology	M00167	Primary antibody. Dilute at 1:100. Squamous, basal & myoepithelial cell marker and here is used as limbal stem cell marker
Ca2+ and Mg2+-free Dulbecco's Phosphate-Buffered Saline (D-PBS solution)	Life Technologies Corporation	12-16-17-00	Coating solution. 10-fold working concentration (10X), diluted into 1X with sterile distilled water
Calcium chloride (Sterile solution)	Abcam	ab285384	Cell differentiation culture medium. Stock concentration: 1 M
CD324 (E-Caherin) Monoclonal Antibody (DECMA-1)	Invitrogen	14-3249-82	Immunofluroescence staining of transmembrane glycoprotein involved in intercellular adhesion, dilute at 1:300
Corneal epithelial cell basal medium	ATCC	PCS-700-030	Complete growth medium component. Culture medium for corneal epithelial cells derived from a normal human cornea
Corneal epithelial cell growth kit	ATCC	PCS-700-040	Complete growth medium component. One kit is combined with a bottle of corneal epithelial cell basal medium to create a complete growth medium.
Corning Falcon Bacteriological Petri Dish	Corning	CLS351008	corneal buttons dissection and primary cell dissociation. Width/Length: 35 mm/10 mm, sterile.
Corning Matrigel Membrane Matrix (LDEV-Free)	Corning	CB40234/Corning NO.:354234	Coating solution. Dilute with D-PBS at 1:30 ratio, avoid multiple freeze-thaws
Curve forcep	Fisher Scientific	50-153-1206	Transfer corneal buttons. Chemglass Life Science Stainless Stell Forceps/Tweezers, Curved, 4.5'', Fine Point. Corneal buttons dissction
Cyanine Cy3 AffiniPure Donkey Anti-Guinea Pig IgG (H+L)	Jackson ImmunoResearch Labs	Cat# 706-165-148 or RRID: AB_2340460	Secondary antibody. Excitation: 550nm, Emission: 570nm. Dilute at 1:300
Cyanine Cy5 AffiniPure Donkey Anti-Rat IgG (H+L)	Jackson ImmunoResearch Labs	Cat# 712-175-153 or RRID:AB_2340672	Secondary antibody. Excitation: 650nm, Emission: 670nm. Dilute at 1:300
D-Sorbitol	SIGMA-ALDRICH INC	S1876	Digest solution. Store at 2-8 ℃, working concentration: 100 mM
Dispase II enzyme	SIGMA-ALDRICH INC	D4693-1G	Digest solution. Store at 2-8 ℃, working concentration: 15 mg/ml
Epi-Bowman's Keratectomy (EBK-Clear) device	ORCA SURGICAL LTD	EP-10-007	Human corneal epithelium layer removal device
Fiji (ImageJ distibution)	https://imagej.net/software/fiji/		Immunofluroescence staining results analysis software, an open-source platform for biological-image analysis
FLUOstar Omega multi-mode microplate reader	BMG LABTECH	Ser.No: 415-2977	Calcium assay. https://www.bmglabtech.com/en/fluostar-omega/
Hank's Balanced Salt Solution (HBSS), no calcium, no magnesium, no phenol red	Gibo	14175095	Washing tissues before dissociation
Inverted microscope equipped with phase contrast optics	ZEISS Axiovert 5		Phase contrast imaging. https://www.zeiss.com/microscopy/us/products/light-microscopes/widefield-microscopes/axiovert-5.html#product-info
Molecular Probes Fluo-4 NW Calcium Assay Kit	Fisher Scientific	F36206	Molecular Probes NO.:F36206
Mounting Medium With DAPI-Aqueous, Fluoroshield	Abcam	ab104139	Add 50 µL per well. For DAPI channel setting: Excitation/Emission: 358/461 nm
Normal donkey serum sterile	Thomas Scientific LLC	D120-00-0050	Antibody incubation or blocking solution
Opera Phenix™ Plus high-content imaging system	Revvity	HH14000000	Immunofluroescence confocal imaging, https://www.revvity.com/product/opera-phenix-plus-system-hh14001000#product-overview, Software: Harmony.
Penicillin-Streptomycin solution (P/S solution)	Corning	MT30002CI/Corning NO.:30-002-CI	10,000 IU (100-fold working concentration)
Polyclonal anti-Keratin K3 Antibody (Host: Guinea pig)	PROGEN	GP-K3	Immunofluroescence staining, human corneal epithelial cells marker, dilute at 1:300
Sterile distilled water (500 ml)	Fisher Scientific	NC2146633	Growcells NO.:SDW-0500
Straight surgical scissors	VWR	76548-484	Corneal buttons dissection
T25 Nunc Non-treated Flasks	ThermoFisher Scientific	169900	Primary HCECs culture
T75 Nunc Non-treated Flasks	ThermoFisher Scientific	156800	Primary HCECs culture
Triton X-100	NETA SCIENTIFIC INC	SIAL-1086031000	Immunofluroescence staining, primary or secondary antibody incubation solution
Trypsin-Neutralizing solution	ATCC	PCS-999-004	Sub-culture primary HCECs, formulated as 5% FBS in phosphate-buffered saline without calcium and magnesium
U-73122 (PLCinh)	MedChemExpress	Cat. No.: HY-13419	A phospholipase C (PLC) inhibitor with an IC50 of 1-2.1 µM for PLC
Water-jacketed CO2 incubator with humidity control	VWR, PHC Corporation	MP10119-820-2	Primary HCECs culture. PHCbi Cell IQ CO₂ Incubator with Optional H₂O₂ Vapor Decontamination.
ZO-1 Monoclonal Antibody (ZO1-1A12), Alexa Fluor 594	Invitrogen	339194	Immunofluroescence staining of tight junction markers, dilute at 1:800

## Sheet: DV-IDENTITY-0
#VALUE!	#VALUE!	#VALUE!	#VALUE!	#VALUE!	#VALUE!	#VALUE!	#VALUE!	#VALUE!	0	#VALUE!	#VALUE!	0	#VALUE!	0	AAAAAH384Q8=
